# Supplementary material for: Genetic analysis and QTL mapping for multiple biotic stress resistance in cassava
Source: PLoS One. 2020 Aug 5;15(8):e0236674. doi: 10.1371/journal.pone.0236674 (PMC7406056; doi:10.1371/journal.pone.0236674)
Supplement: S7 Table — (XLSX) [file pone.0236674.s009.xlsx]

## Sheet: qCGMc18
S7 Table. Genes underlying the consistent QTL (qCGMc18) for resistance/tolerance to cassava green mite.
Sr. No.	Query Name	Seq id	Start (v6.1)	End (v6.1)	Function
1	Manes.18G048700.1.p	Chromosome18	4099066	4099472	phytosulfokine 4 precursor
2	Manes.18G048800.1.p	Chromosome18	4103210	4103551	""
3	Manes.18G049100.1.p	Chromosome18	4118409	4118861	basic leucine-zipper 5
4	Manes.18G049400.1.p	Chromosome18	4139545	4139748	""
5	Manes.18G049900.1.p	Chromosome18	4169448	4169549	""
6	Manes.18G050500.1.p	Chromosome18	4216301	4216462	""
7	Manes.18G050800.1.p	Chromosome18	4232184	4232315	""
8	Manes.18G050900.1.p	Chromosome18	4237591	4237818	""
9	Manes.18G052300.1.p	Chromosome18	4334384	4334629	homolog of yeast ergosterol28
10	Manes.18G052500.1.p	Chromosome18	4344210	4344386	""
11	Manes.18G052900.1.p	Chromosome18	4408762	4408929	""
12	Manes.18G053400.1.p	Chromosome18	4438381	4438488	""
13	Manes.18G048400.1.p	Chromosome18	4085769	4087130	ARM repeat superfamily protein
14	Manes.18G048600.1.p	Chromosome18	4096301	4097566	Carbohydrate-binding protein
15	Manes.18G049000.1.p	Chromosome18	4115545	4116233	CW7
16	Manes.18G049200.1.p	Chromosome18	4124073	4125446	""
17	Manes.18G049600.2.p	Chromosome18	4142209	4145623	growth-regulating factor 1
18	Manes.18G049600.1.p	Chromosome18	4141762	4145623	growth-regulating factor 1
19	Manes.18G049700.1.p	Chromosome18	4161370	4163133	RNA-binding protein 1
20	Manes.18G049700.2.p	Chromosome18	4161608	4163133	RNA-binding protein 1
21	Manes.18G049800.1.p	Chromosome18	4164887	4167310	""
22	Manes.18G050000.1.p	Chromosome18	4175526	4178794	Integrase-type DNA-binding superfamily protein
23	Manes.18G050100.1.p	Chromosome18	4187805	4189907	basic helix-loop-helix (bHLH) DNA-binding superfamily protein
24	Manes.18G050200.1.p	Chromosome18	4191407	4196414	Chaperone DnaJ-domain superfamily protein
25	Manes.18G050400.1.p	Chromosome18	4213430	4215637	DNA binding
26	Manes.18G051000.1.p	Chromosome18	4246180	4248358	1-amino-cyclopropane-1-carboxylate synthase 8
27	Manes.18G051100.1.p	Chromosome18	4250613	4257694	lipases;hydrolases, acting on ester bonds
28	Manes.18G051200.1.p	Chromosome18	4258484	4259984	embryo defective 1273
29	Manes.18G051300.1.p	Chromosome18	4262909	4264296	myb domain protein 68
30	Manes.18G051500.1.p	Chromosome18	4273184	4277792	branched-chain aminotransferase 3
31	Manes.18G051600.1.p	Chromosome18	4284941	4286005	Homeobox-leucine zipper protein family
32	Manes.18G051700.1.p	Chromosome18	4290219	4295567	KNOTTED-like from Arabidopsis thaliana
33	Manes.18G051800.1.p	Chromosome18	4302148	4307290	glycosyl hydrolase family 10 protein / carbohydrate-binding domain-containing protein
34	Manes.18G051900.1.p	Chromosome18	4310880	4314969	alpha/beta-Hydrolases superfamily protein
35	Manes.18G052000.1.p	Chromosome18	4316372	4317247	""
36	Manes.18G052100.1.p	Chromosome18	4323637	4324239	""
37	Manes.18G052200.1.p	Chromosome18	4328186	4329136	""
38	Manes.18G052400.1.p	Chromosome18	4342113	4343887	Protein of unknown function (DUF1005)
39	Manes.18G052700.1.p	Chromosome18	4383937	4386049	DnaJ/Hsp40 cysteine-rich domain superfamily protein
40	Manes.18G052800.1.p	Chromosome18	4387535	4389210	""
41	Manes.18G053000.2.p	Chromosome18	4410928	4415476	Inositol 1,3,4-trisphosphate 5/6-kinase family protein
42	Manes.18G053000.1.p	Chromosome18	4410594	4415476	Inositol 1,3,4-trisphosphate 5/6-kinase family protein
43	Manes.18G053000.3.p	Chromosome18	4410594	4412265	Inositol 1,3,4-trisphosphate 5/6-kinase family protein
44	Manes.18G053100.1.p	Chromosome18	4423725	4425456	similar to RCD one 1
45	Manes.18G053200.1.p	Chromosome18	4431329	4435229	RNA-binding KH domain-containing protein
46	Manes.18G053700.1.p	Chromosome18	4471905	4472105	""
47	Manes.18G053900.1.p	Chromosome18	4485347	4488383	Leucine-rich repeat transmembrane protein kinase family protein
48	Manes.18G054000.1.p	Chromosome18	4493968	4497373	Leucine-rich repeat transmembrane protein kinase family protein
49	Manes.18G054300.1.p	Chromosome18	4561721	4563468	MATE efflux family protein
50	Manes.18G054400.1.p	Chromosome18	4573060	4575583	Nucleotide-diphospho-sugar transferases superfamily protein
51	Manes.18G054600.1.p	Chromosome18	4601761	4603478	""
52	Manes.18G048300.1.p	Chromosome18	4078946	4080304	ARM repeat superfamily protein
53	Manes.18G048500.1.p	Chromosome18	4089924	4093080	BSD domain-containing protein
54	Manes.18G048900.1.p	Chromosome18	4107457	4114663	CW7
55	Manes.18G049300.1.p	Chromosome18	4126281	4137221	pre-mRNA-processing protein 40A
56	Manes.18G049500.1.p	Chromosome18	4139885	4140004	""
57	Manes.18G050600.1.p	Chromosome18	4217785	4221219	Transmembrane amino acid transporter family protein
58	Manes.18G050700.1.p	Chromosome18	4228636	4231245	Cellulose-synthase-like C12
59	Manes.18G051400.1.p	Chromosome18	4267658	4270080	branched-chain amino acid transaminase 2
60	Manes.18G052600.1.p	Chromosome18	4367617	4370405	SPX domain gene 2
61	Manes.18G053300.1.p	Chromosome18	4436256	4440403	amino acid permease 6
62	Manes.18G053500.1.p	Chromosome18	4447246	4454640	Putative serine esterase family protein
63	Manes.18G053600.1.p	Chromosome18	4456102	4469439	xylulose kinase-2
64	Manes.18G053800.1.p	Chromosome18	4483369	4492766	""
65	Manes.18G054100.1.p	Chromosome18	4507593	4510610	Leucine-rich receptor-like protein kinase family protein
66	Manes.18G054200.1.p	Chromosome18	4548591	4557879	sucrose transporter 4
67	Manes.18G054500.1.p	Chromosome18	4577231	4599518	""
68	Manes.18G050300.1.p	Chromosome18	4197347	4200993	FAD/NAD(P)-binding oxidoreductase family protein

## Sheet: qCGMc18_GOenrich
Term annotation	pvalue	fdr adj pvalue	Background	Expected	GeneList	Observed	Genes
GO:0031072 heat shock protein binding	0.000640162	0.00172565	18968	23	31	1	Manes.18G052700
GO:0015991 ATP hydrolysis coupled proton transport	0.00140369	0.00334726	18968	34	31	1	Manes.18G048300
GO:0004842 ubiquitin-protein ligase activity	0.00086223	0.00222743	18968	115	31	2	Manes.18G048400,Manes.18G048300
GO:0000287 magnesium ion binding	0.0224553	0.0366376	18968	142	31	1	Manes.18G053000
GO:0008283 cell proliferation	7.19389e-05	0.000278763	18968	8	31	1	Manes.18G048700
GO:0008515	1.54785e-05	0.000106629	18968	4	31	1	Manes.18G054200
GO:0016798 hydrolase activity, acting on glycosyl bonds	0.00038911	0.0011488	18968	18	31	1	Manes.18G051800
GO:0016567 protein ubiquitination	0.000435638	0.00122771	18968	91	31	2	Manes.18G048400,Manes.18G048300
GO:0052726 inositol-1,3,4-trisphosphate 5-kinase activity	2.57712e-05	0.000122909	18968	5	31	1	Manes.18G053000
GO:0004674 protein serine/threonine kinase activity	0.299579	0.325858	18968	1172	31	2	Manes.18G054000,Manes.18G054100
GO:0004672 protein kinase activity	0.232676	0.263096	18968	1516	31	3	Manes.18G054000,Manes.18G054100,Manes.18G053900
GO:0003676 nucleic acid binding	0.310129	0.331517	18968	687	31	1	Manes.18G049700
GO:0003677 DNA binding	0.160301	0.198773	18968	850	31	2	Manes.18G051700,Manes.18G051600
GO:0006355 regulation of transcription, DNA-dependent	0.00523172	0.0106234	18968	1009	31	5	Manes.18G050000,Manes.18G049600,Manes.18G049100,Manes.18G051700,Manes.18G051600
GO:0017153	0	0	18968	1	31	1	Manes.18G050600
GO:0015238 drug transmembrane transporter activity	0.00582573	0.0106234	18968	70	31	1	Manes.18G054300
GO:0004084	7.87874e-08	1.2212e-06	18968	6	31	2	Manes.18G051500,Manes.18G051400
GO:0003682 chromatin binding	0.0888578	0.117217	18968	306	31	1	Manes.18G051300
GO:0004506 squalene monooxygenase activity	0.000115381	0.000397422	18968	10	31	1	Manes.18G050300
GO:0050660 flavin adenine dinucleotide binding	0.0179512	0.030916	18968	126	31	1	Manes.18G050300
GO:0000166 nucleotide binding	0.346521	0.364141	18968	747	31	1	Manes.18G049700
GO:0006835	0	0	18968	1	31	1	Manes.18G050600
GO:0016818 hydrolase activity, acting on acid anhydrides, in phosphorus-containing anhydrides	0.00140369	0.00334726	18968	34	31	1	Manes.18G049600
GO:0015770	1.54785e-05	0.000106629	18968	4	31	1	Manes.18G054200
GO:0016773 phosphotransferase activity, alcohol group as acceptor	0.0055064	0.0106234	18968	68	31	1	Manes.18G053600
GO:0043565 sequence-specific DNA binding	0.00430228	0.00952648	18968	411	31	3	Manes.18G049100,Manes.18G051700,Manes.18G051600
GO:0006468 protein phosphorylation	0.233391	0.263096	18968	1518	31	3	Manes.18G054000,Manes.18G054100,Manes.18G053900
GO:0000151 ubiquitin ligase complex	0.000309351	0.00095899	18968	81	31	2	Manes.18G048400,Manes.18G048300
GO:0008083 growth factor activity	7.19389e-05	0.000278763	18968	8	31	1	Manes.18G048700
GO:0016491 oxidoreductase activity	0.391218	0.404259	18968	822	31	1	Manes.18G050300
GO:0005524 ATP binding	0.20847	0.24387	18968	2467	31	5	Manes.18G049600,Manes.18G054100,Manes.18G054000,Manes.18G053900,Manes.18G053000
GO:0003824 catalytic activity	0.0822436	0.113313	18968	1018	31	3	Manes.18G051000,Manes.18G051500,Manes.18G051400
GO:0003950 NAD+ ADP-ribosyltransferase activity	0.000115381	0.000397422	18968	10	31	1	Manes.18G053100
GO:0051082 unfolded protein binding	0.00632031	0.011196	18968	73	31	1	Manes.18G052700
GO:0000221 vacuolar proton-transporting V-type ATPase, V1 domain	7.74712e-06	8.00536e-05	18968	3	31	1	Manes.18G048300
GO:0008152 metabolic process	0.0638131	0.0942003	18968	933	31	3	Manes.18G051500,Manes.18G051400,Manes.18G050300
GO:0015297 antiporter activity	0.00582573	0.0106234	18968	70	31	1	Manes.18G054300
GO:0055085 transmembrane transport	0.0727574	0.104906	18968	597	31	2	Manes.18G054200,Manes.18G054300
GO:0005576 extracellular region	0.00519544	0.0106234	18968	66	31	1	Manes.18G048700
GO:0005887	1.54785e-05	0.000106629	18968	4	31	1	Manes.18G054200
GO:0030170 pyridoxal phosphate binding	0.0187629	0.0314405	18968	129	31	1	Manes.18G051000
GO:0047325 inositol tetrakisphosphate 1-kinase activity	2.57712e-05	0.000122909	18968	5	31	1	Manes.18G053000
GO:0016021 integral to membrane	0.18376	0.223395	18968	908	31	2	Manes.18G054200,Manes.18G050300
GO:0016020 membrane	0.0360152	0.054462	18968	1141	31	4	Manes.18G050600,Manes.18G054300,Manes.18G051100,Manes.18G054400
GO:0005515 protein binding	0.782643	0.782643	18968	3846	31	4	Manes.18G054000,Manes.18G054100,Manes.18G053900,Manes.18G049300
GO:0009081	7.87874e-08	1.2212e-06	18968	6	31	2	Manes.18G051500,Manes.18G051400
GO:0052725 inositol-1,3,4-trisphosphate 6-kinase activity	2.57712e-05	0.000122909	18968	5	31	1	Manes.18G053000
GO:0055114 oxidation-reduction process	0.691919	0.703262	18968	1436	31	1	Manes.18G050300
GO:0015018 galactosylgalactosylxylosylprotein 3-beta-glucuronosyltransferase activity	5.40092e-05	0.000239184	18968	7	31	1	Manes.18G054400
GO:0005634 nucleus	0.0257649	0.0409595	18968	696	31	3	Manes.18G049600,Manes.18G051700,Manes.18G051600
GO:0006855 drug transmembrane transport	0.00582573	0.0106234	18968	70	31	1	Manes.18G054300
GO:0009058 biosynthetic process	0.0286691	0.0444372	18968	162	31	1	Manes.18G051000
GO:0005622 intracellular	0.282633	0.312915	18968	642	31	1	Manes.18G053000
GO:0003723 RNA binding	0.0859109	0.115793	18968	300	31	1	Manes.18G053200
GO:0004713	0.205975	0.24387	18968	1440	31	3	Manes.18G054000,Manes.18G054100,Manes.18G053900
GO:0032957 inositol trisphosphate metabolic process	2.57712e-05	0.000122909	18968	5	31	1	Manes.18G053000
GO:0046961 proton-transporting ATPase activity, rotational mechanism	0.000305806	0.00095899	18968	16	31	1	Manes.18G048300
GO:0046983 protein dimerization activity	0.140184	0.177375	18968	403	31	1	Manes.18G050100
GO:0005975 carbohydrate metabolic process	0.0756595	0.106611	18968	607	31	2	Manes.18G053600,Manes.18G051800
GO:0003700 sequence-specific DNA binding transcription factor activity	0.00392614	0.00901557	18968	656	31	4	Manes.18G050000,Manes.18G049100,Manes.18G051700,Manes.18G051600
GO:0006398	2.58501e-06	3.20542e-05	18968	2	31	1	Manes.18G054500
GO:0004553 hydrolase activity, hydrolyzing O-glycosyl compounds	0.0943391	0.121855	18968	317	31	1	Manes.18G051800
Term annotation	pvalue	fdr adj pvalue	Background	Expected	GeneList	Observed	Genes
K09285 AP2-like factor, ANT lineage	0.000432146	0.000518575	6952	17	13	1	Manes.18G050000
K00511 squalene monooxygenase [EC:1.14.99.7]	0.00014405	0.000192066	6952	10	13	1	Manes.18G050300
K06100 symplekin	3.22824e-06	7.74778e-06	6952	2	13	1	Manes.18G054500
K09338 homeobox-leucine zipper protein	0.00361275	0.00394119	6952	49	13	1	Manes.18G051600
K00826 branched-chain amino acid aminotransferase [EC:2.6.1.42]	8.35803e-07	5.01482e-06	6952	11	13	2	Manes.18G051500,Manes.18G051400
K12165 ufm1-conjugating enzyme 1	0	0	6952	1	13	1	Manes.18G054600
K00913 inositol-1,3,4-trisphosphate 5/6-kinase / inositol-tetrakisphosphate 1-kinase [EC:2.7.1.159 2.7.1.134]	1.93287e-05	3.86573e-05	6952	4	13	1	Manes.18G053000
K00854 xylulokinase [EC:2.7.1.17]	3.22824e-06	7.74778e-06	6952	2	13	1	Manes.18G053600
K09422 myb proto-oncogene protein, plant	0.0435539	0.0435539	6952	181	13	1	Manes.18G051300
K12821 pre-mRNA-processing factor 40	3.22824e-06	7.74778e-06	6952	2	13	1	Manes.18G049300
K01762 1-aminocyclopropane-1-carboxylate synthase [EC:4.4.1.14]	0.000115361	0.000173042	6952	9	13	1	Manes.18G051000
K14411 RNA-binding protein Musashi	0.000115361	0.000173042	6952	9	13	1	Manes.18G049700
Term annotation	pvalue	fdr adj pvalue	Background	Expected	GeneList	Observed	Genes
PTHR24012:SF14	0.000374127	0.000587913	18838	14	39	1	Manes.18G049700
PTHR11795:SF332	0.00163677	0.00209354	18838	29	39	1	Manes.18G050000
PTHR21521 UNCHARACTERIZED	0	0	18838	1	39	1	Manes.18G050400
PTHR14453	6.23185e-05	0.000142813	18838	6	39	1	Manes.18G053100
PTHR19432:SF2	4.16001e-05	0.000108953	18838	5	39	1	Manes.18G054200
PTHR12565:SF7	0.00224692	0.00274624	18838	34	39	1	Manes.18G050100
PTHR10288:SF53	0.0008555	0.00117631	18838	21	39	1	Manes.18G053200
PTHR24420:SF681	0	0	18838	2	39	2	Manes.18G054000,Manes.18G053900
PTHR13018 PROBABLE MEMBRANE PROTEIN DUF221-RELATED	0.000374127	0.000587913	18838	14	39	1	Manes.18G051100
PTHR10783 XENOTROPIC AND POLYTROPIC RETROVIRUS RECEPTOR 1-RELATED	0.000492064	0.000731447	18838	16	39	1	Manes.18G052600
PTHR11751:SF26 ACC SYNTHASE	0.000272056	0.000467596	18838	12	39	1	Manes.18G051000
PTHR22849 WDSAM1 PROTEIN	5.12867e-05	0.000128217	18838	35	39	2	Manes.18G048400,Manes.18G048300
PTHR12482 UNCHARACTERIZED	9.74643e-07	6.70067e-06	18838	10	39	2	Manes.18G051900,Manes.18G053500
PTHR12921 FAMILY NOT NAMED	0	0	18838	1	39	1	Manes.18G054600
PTHR10587:SF35	4.1764e-06	1.64073e-05	18838	2	39	1	Manes.18G050700
PTHR11850:SF50	4.1764e-06	1.64073e-05	18838	2	39	1	Manes.18G051700
PTHR11825 SUBGROUP IIII AMINOTRANSFERASE	2.31291e-06	1.41344e-05	18838	13	39	2	Manes.18G051500,Manes.18G051400
PTHR24326:SF218	0.00163677	0.00209354	18838	29	39	1	Manes.18G051600
PTHR11751 SUBGROUP I AMINOTRANSFERASE RELATED	0.00309971	0.00370617	18838	40	39	1	Manes.18G051000
PTHR10835 SQUALENE MONOOXYGENASE	0.000185979	0.000352718	18838	10	39	1	Manes.18G050300
PTHR15245:SF6	0	0	18838	1	39	1	Manes.18G054500
PTHR11864 PRE-MRNA-PROCESSING PROTEIN PRP40	4.1764e-06	1.64073e-05	18838	2	39	1	Manes.18G049300
PTHR14217 FAMILY NOT NAMED	4.16001e-05	0.000108953	18838	5	39	1	Manes.18G053000
PTHR11206:SF38	0.000556944	0.000806103	18838	17	39	1	Manes.18G054300
PTHR10896:SF1	8.71317e-05	0.000171152	18838	7	39	1	Manes.18G054400
PTHR25040 FAMILY NOT NAMED	0.00707616	0.00778378	18838	61	39	1	Manes.18G050200
PTHR10896 GALACTOSYLGALACTOSYLXYLOSYLPROTEIN 3-BETA-GLUCURONOSYLTRANSFERASE (BETA-1,3-GLUCURONYLTRANSFERASE)	8.71317e-05	0.000171152	18838	7	39	1	Manes.18G054400
PTHR11206 MULTIDRUG RESISTANCE PROTEIN	0.0092296	0.00957789	18838	70	39	1	Manes.18G054300
PTHR24420 LEUCINE-RICH REPEAT RECEPTOR-LIKE PROTEIN KINASE	0.278988	0.278988	18838	1295	39	3	Manes.18G054000,Manes.18G054100,Manes.18G053900
PTHR25040:SF165	4.1764e-06	1.64073e-05	18838	2	39	1	Manes.18G050200
PTHR10641 MYB-LIKE DNA-BINDING PROTEIN MYB	0.0566203	0.0576689	18838	186	39	1	Manes.18G051300
PTHR15451 FAMILY NOT NAMED	1.25128e-05	4.04824e-05	18838	3	39	1	Manes.18G052300
PTHR22952:SF60	0.000272056	0.000467596	18838	12	39	1	Manes.18G049100
PTHR10196 SUGAR KINASE	8.71317e-05	0.000171152	18838	7	39	1	Manes.18G053600
PTHR15451:SF9	1.25128e-05	4.04824e-05	18838	3	39	1	Manes.18G052300
PTHR24326 FAMILY NOT NAMED	0.0049947	0.00584487	18838	51	39	1	Manes.18G051600
PTHR10783:SF5	8.71317e-05	0.000171152	18838	7	39	1	Manes.18G052600
PTHR11795 UNCHARACTERIZED	0.00685307	0.00778378	18838	60	39	1	Manes.18G050000
PTHR13018:SF5	0.0003211	0.000535166	18838	13	39	1	Manes.18G051100
PTHR21477 FAMILY NOT NAMED	2.56174e-10	2.81791e-09	18838	6	39	3	Manes.18G048600,Manes.18G049000,Manes.18G048900
PTHR24420:SF800	2.49927e-05	7.63667e-05	18838	4	39	1	Manes.18G054100
PTHR11825:SF2	1.63393e-07	1.2838e-06	18838	6	39	2	Manes.18G051500,Manes.18G051400
PTHR19432 SUGAR TRANSPORTER	4.16001e-05	0.000108953	18838	5	39	1	Manes.18G054200
PTHR10587	0.000698446	0.000984988	18838	19	39	1	Manes.18G050700
PTHR10288 KH DOMAIN CONTAINING RNA BINDING PROTEIN	0.00131536	0.00176451	18838	26	39	1	Manes.18G053200
PTHR22950 AMINO ACID TRANSPORTER	0.000391066	0.000597462	18838	69	39	2	Manes.18G050600,Manes.18G053300
PTHR22952 CAMP-RESPONSE ELEMENT BINDING PROTEIN-RELATED	0.00707616	0.00778378	18838	61	39	1	Manes.18G049100
PTHR15245 SYMPLEKIN-RELATED	0.00022701	0.000416185	18838	11	39	1	Manes.18G054500
PTHR21477:SF3	8.179e-09	7.49742e-08	18838	3	39	2	Manes.18G049000,Manes.18G048900
PTHR21477:SF2	1.25128e-05	4.04824e-05	18838	3	39	1	Manes.18G048600
PTHR14453:SF5	6.23185e-05	0.000142813	18838	6	39	1	Manes.18G053100
PTHR12565 STEROL REGULATORY ELEMENT-BINDING PROTEIN	0.00897755	0.00949549	18838	69	39	1	Manes.18G050100
PTHR10196:SF10 XYLULOSE KINASE	4.1764e-06	1.64073e-05	18838	2	39	1	Manes.18G053600
PTHR24012 FAMILY NOT NAMED	0.00872867	0.00941327	18838	68	39	1	Manes.18G049700
PTHR11850 HOMEOBOX PROTEIN TRANSCRIPTION FACTORS	0.00175139	0.00218924	18838	30	39	1	Manes.18G051700
Term annotation	pvalue	fdr adj pvalue	Background	Expected	GeneList	Observed	Genes
KOG0637 Sucrose transporter and related proteins	2.65103e-05	6.62759e-05	13795	5	23	1	Manes.18G054200
KOG0256 1-aminocyclopropane-1-carboxylate synthase, and related proteins	0.00017373	0.000289549	13795	12	23	1	Manes.18G051000
KOG4205 RNA-binding protein musashi/mRNA cleavage and polyadenylation factor I complex, subunit HRP1	0.000717716	0.00102531	13795	24	23	1	Manes.18G049700
KOG1298 Squalene monooxygenase	0.000118693	0.000215805	13795	10	23	1	Manes.18G050300
KOG2205 Uncharacterized conserved protein	7.96932e-06	2.65644e-05	13795	3	23	1	Manes.18G053500
KOG3357 Uncharacterized conserved protein	0	0	13795	1	23	1	Manes.18G054600
KOG4372 Predicted alpha/beta hydrolase	1.59224e-05	4.54925e-05	13795	4	23	1	Manes.18G051900
KOG1305 Amino acid transporter protein	9.50505e-05	0.000190101	13795	9	23	1	Manes.18G050600
KOG1303 Amino acid transporters	0.00322609	0.0037954	13795	51	23	1	Manes.18G053300
KOG0048 Transcription factor, Myb superfamily	0.0255902	0.0269371	13795	150	23	1	Manes.18G051300
KOG1895 mRNA cleavage and polyadenylation factor II complex, subunit PTA1	0	0	13795	1	23	1	Manes.18G054500
KOG0152 Spliceosomal protein FBP11/Splicing factor PRP40	7.96932e-06	2.65644e-05	13795	3	23	1	Manes.18G049300
KOG0975 Branched chain aminotransferase BCAT1, pyridoxal phosphate enzymes type IV superfamily	6.62238e-07	4.41492e-06	13795	11	23	2	Manes.18G051500,Manes.18G051400
KOG0773 Transcription factor MEIS1 and related HOX domain proteins	0.00097898	0.00130531	13795	28	23	1	Manes.18G051700
KOG0483 Transcription factor HEX, contains HOX and HALZ domains	0.00180234	0.00225293	13795	38	23	1	Manes.18G051600
KOG2531 Sugar (pentulose and hexulose) kinases	2.65917e-06	1.32959e-05	13795	2	23	1	Manes.18G053600
KOG1161 Protein involved in vacuolar polyphosphate accumulation, contains SPX domain	5.55588e-05	0.000123464	13795	7	23	1	Manes.18G052600
KOG1347 Uncharacterized membrane protein, predicted efflux pump	0.00550462	0.00611625	13795	67	23	1	Manes.18G054300
KOG1187 Serine/threonine protein kinase	0.073648	0.073648	13795	969	23	3	Manes.18G054000,Manes.18G054100,Manes.18G053900
KOG1134 Uncharacterized conserved protein	0.00023905	0.00036777	13795	14	23	1	Manes.18G051100
Term annotation	pvalue	fdr adj pvalue	Background	Expected	GeneList	Observed	Genes
PF09741 Uncharacterized conserved protein (DUF2045)	2.96374e-06	1.71238e-05	23524	2	41	1	Manes.18G048900
PF00644 Poly(ADP-ribose) polymerase catalytic domain	0.000105872	0.000239363	23524	9	41	1	Manes.18G053100
PF00069 Protein kinase domain	0.11411	0.11411	23524	1068	41	3	Manes.18G054000,Manes.18G054100,Manes.18G053900
PF00560 Leucine Rich Repeat	0.0277885	0.0311583	23524	663	41	3	Manes.18G054000,Manes.18G054100,Manes.18G053900
PF00397 WW domain	0.000105872	0.000239363	23524	9	41	1	Manes.18G049300
PF08880 QLQ	0.000396442	0.000606323	23524	17	41	1	Manes.18G049600
PF00076 RNA recognition motif. (a.k.a. RRM, RBD, or RNP domain)	0.0829367	0.0862542	23524	275	41	1	Manes.18G049700
PF08879 WRC	0.000938015	0.00131829	23524	26	41	1	Manes.18G049600
PF00046 Homeobox domain	0.00105961	0.00144999	23524	115	41	2	Manes.18G051700,Manes.18G051600
PF12295 Symplekin tight junction protein C terminal	0	0	23524	1	41	1	Manes.18G054500
PF02825 WWE domain	8.88142e-06	3.84862e-05	23524	3	41	1	Manes.18G053100
PF08263 Leucine rich repeat N-terminal domain	0.0281623	0.0311583	23524	379	41	2	Manes.18G054100,Manes.18G053900
PF11255 Protein of unknown function (DUF3054)	0	0	23524	1	41	1	Manes.18G049800
PF03909 BSD domain	0.000161392	0.000322784	23524	11	41	1	Manes.18G048500
PF00847 AP2 domain	0.0445538	0.0472815	23524	193	41	1	Manes.18G050000
PF04564 U-box domain	0.000341395	0.000587412	23524	78	41	2	Manes.18G048400,Manes.18G048300
PF00331 Glycosyl hydrolase family 10	0.000132194	0.000274963	23524	10	41	1	Manes.18G051800
PF03224 V-ATPase subunit H	8.88142e-06	3.84862e-05	23524	3	41	1	Manes.18G048300
PF05770 Inositol 1, 3, 4-trisphosphate 5/6-kinase	2.95393e-05	0.000102403	23524	5	41	1	Manes.18G053000
PF03105 SPX domain	0.000552021	0.000820146	23524	20	41	1	Manes.18G052600
PF02183 Homeobox associated leucine zipper	0.0015122	0.00201626	23524	33	41	1	Manes.18G051600
PF01063 Aminotransferase class IV	1.38848e-06	1.20335e-05	23524	13	41	2	Manes.18G051500,Manes.18G051400
PF01846 FF domain	8.88142e-06	3.84862e-05	23524	3	41	1	Manes.18G049300
PF03209 PUCC protein	0	0	23524	1	41	1	Manes.18G054200
PF00013 KH domain	0.00200233	0.00260303	23524	38	41	1	Manes.18G053200
PF00010 Helix-loop-helix DNA-binding domain	0.0302632	0.0327852	23524	156	41	1	Manes.18G050100
PF06404 Phytosulfokine precursor protein (PSK)	8.2436e-05	0.000225614	23524	8	41	1	Manes.18G048700
PF08491 Squalene epoxidase	0.000132194	0.000274963	23524	10	41	1	Manes.18G050300
PF03789 ELK domain	0.000228378	0.00042413	23524	13	41	1	Manes.18G051700
PF01946 Thi4 family	2.95393e-05	0.000102403	23524	5	41	1	Manes.18G050300
PF02782 FGGY family of carbohydrate kinases, C-terminal domain	4.42599e-05	0.000143845	23524	6	41	1	Manes.18G053600
PF00370 FGGY family of carbohydrate kinases, N-terminal domain	2.95393e-05	0.000102403	23524	5	41	1	Manes.18G053600
PF01554 MatE	0.0060998	0.00737651	23524	67	41	1	Manes.18G054300
PF00155 Aminotransferase class I and II	0.00279813	0.00346435	23524	45	41	1	Manes.18G051000
PF12394 Protein of unknown function (DUF3657)	2.96374e-06	1.71238e-05	23524	2	41	1	Manes.18G053500
PF03790 KNOX1 domain	0.000396442	0.000606323	23524	17	41	1	Manes.18G051700
PF03791 KNOX2 domain	0.000396442	0.000606323	23524	17	41	1	Manes.18G051700
PF12174 RCD1-SRO-TAF4 (RST) plant domain	0.000105872	0.000239363	23524	9	41	1	Manes.18G053100
PF05804 Kinesin-associated protein (KAP)	0.000866816	0.00125207	23524	25	41	1	Manes.18G048400
PF01490 Transmembrane amino acid transporter protein	0.000227632	0.00042413	23524	68	41	2	Manes.18G050600,Manes.18G053300
PF07690 Major Facilitator Superfamily	0.00232788	0.00295243	23524	41	41	1	Manes.18G054200
PF03360 Glycosyltransferase family 43	6.18954e-05	0.000178809	23524	7	41	1	Manes.18G054400
PF00170 bZIP transcription factor	0.00627775	0.00741916	23524	68	41	1	Manes.18G049100
PF00226 DnaJ domain	0.0203671	0.0235353	23524	126	41	1	Manes.18G050200
PF06219 Protein of unknown function (DUF1005)	6.18954e-05	0.000178809	23524	7	41	1	Manes.18G052400
PF00535 Glycosyl transferase family 2	0.000350188	0.000587412	23524	16	41	1	Manes.18G050700
PF08694 Ubiquitin-fold modifier-conjugating enzyme 1	0	0	23524	1	41	1	Manes.18G054600
PF00249 Myb-like DNA-binding domain	0.110994	0.113171	23524	327	41	1	Manes.18G051300
PF02714 Domain of unknown function DUF221	0.000266147	0.000477229	23524	14	41	1	Manes.18G051100
PF11935 Domain of unknown function (DUF3453)	2.96374e-06	1.71238e-05	23524	2	41	1	Manes.18G054500
PF05057 Putative serine esterase (DUF676)	5.84741e-07	6.0813e-06	23524	10	41	2	Manes.18G051900,Manes.18G053500
PF02018 Carbohydrate binding domain	0.000105872	0.000239363	23524	9	41	1	Manes.18G051800
